# Supplementary material for: Tortula murciana (Pottiaceae, Bryophyta), a New Species from Mediterranean Mountains
Source: Plants (Basel). 2025 Dec 18;14(24):3861. doi: 10.3390/plants14243861 (PMC12736775; doi:10.3390/plants14243861)
Supplement: Supplementary file 1 [file plants-14-03861-s001.zip]

Archive with 1 entries (1 files):
- Suplementary materials_proofs.pdf
